# Supplementary material for: Eight Years of Norovirus Surveillance in Urban Wastewater: Insights from Next-Generation
Source: Viruses. 2025 Jan 17;17(1):130. doi: 10.3390/v17010130 (PMC11768713; doi:10.3390/v17010130)
Supplement: Supplementary file 1 [file viruses-17-00130-s001.zip]

Archive with 1 entries (1 files):
- viruses-3422435-Supplementary Materials.pdf
